# Supplementary material for: Analysis of the Correlation between Persimmon Fruit-Sugar Components and Taste Traits from Germplasm Evaluation
Source: Int J Mol Sci. 2024 Jul 16;25(14):7803. doi: 10.3390/ijms25147803 (PMC11277071; doi:10.3390/ijms25147803)
Supplement: Supplementary file 1 [file ijms-25-07803-s001.zip]

Archive with 8 entries (8 files):
- Table S1. Measurement results of  the 18 phenotypic traits of different persimmon varieties..xlsx
- Table S2. Determination of soluble sugar component content of different persimmon varieties..xlsx
- Table S3. Determination of percentage content of soluble sugar components in different persimmon varieties (%)..xlsx
- Table S4. Correlation analysis of phenotypic traits and sugar components in fruits of different persimmon varieties..xlsx
- Table S5. Results of characteristics value of taste index detected by electronic tongue..xlsx
- Table S6. Correlation analysis between soluble sugar fractions of persimmon germplasm and effective indicators of e-tongue..xlsx
- Table S7. Multiple stepwise regression analysis results of persimmon taste indicators compared to soluble sugar content..xlsx
- Table S8. Standard curve and correlation coefficients of soluble sugar..xlsx
