# Supplementary material for: Analysis of the Correlation between Persimmon Fruit-Sugar Components and Taste Traits from Germplasm Evaluation
Source: Int J Mol Sci. 2024 Jul 16;25(14):7803. doi: 10.3390/ijms25147803 (PMC11277071; doi:10.3390/ijms25147803)
Supplement: Supplementary file 1 [file ijms-25-07803-s001.zip › Table S1. Measurement results of the 18 phenotypic traits of different persimmon varieties..xlsx]

## Sheet: Sheet1
Table S1. Measurement results of the 18 phenotypic traits of different persimmon varieties.
Traits	Fruit weight(FW)/ g	Fruit volume(FV)/ cm3	Fruit length(FL)/ cm	Fruit diameter(FD)/ cm	Fruit shape index(FI)	Fruit water content(FWC)/ %	Fruit soluble solid content(FSSC)/ Brix°	Fruit hardness(FH)/ kg/cm3	Fruit skin lightness (SKL*)	Fruit skin red-green color (Ska*)	Fruit skin yellow-blue (SKb*)	Fruit skin color angle (SKh)/ °	Fruit skin color saturation (SKc)	Pulp lightness (PL*)	Pulp red-green color (Pa*)	Pulp yellow-blue (Pb*)	Pulp color angle (Ph)/ °	Pulp color saturation (Pc)
1	97.9529	109.486	5.2678	6.9572	0.757172	79.4933	13.5167	10.8604	61.7267	12.4153	57.0496	77.9539	58.6127	63.5743	7.3818	32.0094	76.9239	32.8855
2	119.691	116.773	5.163	6.3695	0.810582	78.24	14.9833	10.7156	49.2013	8.5411	37.3432	71.9265	38.566	39.913	3.2678	15.5672	77.3522	15.9908
3	137.44	142.183	5.7333	7.1733	0.799256	76.5267	15.9483	10.9533	62.6375	26.0775	60.1445	66.43	65.9456	71.8416	9.896	46.4584	78.1319	47.5672
4	91.15	103.807	5.405	6.121	0.883026	72.045	15.8	12.5	61.5943	18.3247	58.9663	72.736	61.7807	48.5217	3.73	16.31	76.7243	16.7573
5	153.827	152.196	6.8987	6.814	1.01243	75.4233	16.0333	13.3824	62.3424	17.7013	59.5528	73.5212	62.3179	48.7061	6.3857	17.8228	70.1646	18.9733
6	83.82	85.7587	4.8833	6.034	0.809297	74.67	18.6	13.684	62.0835	23.7176	59.2535	68.2819	64.0533	67.2785	12.3979	40.832	73.0251	42.7525
7	72.5632	77.2026	5.8567	5.0944	1.14963	73.2375	15.26	7.4	60.7379	25.8609	56.8818	65.4811	62.6163	46.8239	7.8722	19.4083	67.4543	20.9874
8	78.0688	82.6769	4.8644	5.58	0.871756	76.97	14	12.3208	62.2575	13.0977	60.3227	77.8383	61.946	52.9698	7.7615	22.2898	70.4452	23.6508
9	80.8867	79.5933	4.902	5.7607	0.850938	77.52	12.3483	10.2929	60.6379	18.206	54.6501	71.3747	57.986	62.7289	10.108	33.7912	73.0211	35.408
10	91.1063	92.835	6.1775	6.15	1.00447	77.29	14.7167	9.6713	57.3473	18.9796	50.9328	67.5992	55.2149	66.5986	10.6624	39.0386	74.9005	40.5853
11	114.9	130.973	6.3747	6.3487	1.0041	75.18	20.2667	10.7827	61.7496	25.0899	60.4993	67.7779	66.1427	68.0189	14.3456	43.6643	71.5055	46.0863
12	126.86	133.963	5.7067	7.0747	0.806635	75.8133	15.3167	11.576	60.2108	26.3483	55.5513	64.6184	61.6463	63.9475	6.0965	30.0972	78.3801	30.7624
13	33.8563	29.6044	3.7031	4.2219	0.877117	74.26	18.6333	12.9371	69.9473	8.8812	70.495	75.3731	71.176	59.8902	1.0985	31.8869	27.8337	31.9756
14	87.2667	85.7573	4.9873	5.9193	0.842549	79.26	14.4667	10.2556	60.1105	16.4223	54.0583	73.1404	56.66	62.7133	8.0459	33.1847	75.8872	34.22
15	89.3133	95.1007	4.9507	6.2347	0.794056	74.9633	17.5833	10.144	64.4801	22.0451	62.9147	70.7631	66.8171	72.3581	12.0448	50.3851	76.5788	51.8647
16	97.9243	102.294	5.1643	4.9886	1.03522	75.8433	21.2	10.4976	68.7679	19.4226	69.8792	73.9192	73.46	74.8651	0.3231	37.9425	12.451	38.031
17	47.8867	46.3367	4.6354	4.4962	1.03096	77.04	23.25	10.5206	69.2215	11.3144	64.8489	72.0379	66.2955	70.1582	3.2476	40.3867	61.0745	40.5845
18	83.548	87.8884	6.0607	5.3867	1.12512	72.83	22.2	6.7493	67.8055	18.9119	67.4524	74.4028	70.2823	71.3704	4.7295	43.0693	76.9057	43.434
19	93.3188	92.135	5.4623	5.7469	0.950478	75.9	21.7667	7.2897	64.2767	19.9851	60.5786	71.36	64.3919	68.5986	7.5441	40.1254	79.5464	40.8891
20	73.5438	75.32	4.995	5.395	0.925857	74.49	20.1167	6.5643	61.2674	21.4629	56.5053	68.771	61.2304	67.405	6.8229	44.3119	78.7583	44.9096
21	108.25	116.305	5.2529	6.7257	0.781019	73.02	14.4667	8.7995	67.84	18.7372	69.2989	74.8833	71.8917	71.3911	10.8856	52.5867	78.2383	53.7872
22	70.9533	66.888	5.3513	5.2753	1.01441	71.91	25.35	8.6138	60.6939	29.5216	55.6747	61.8025	63.436	66.4357	10.8621	40.0844	74.506	41.6548
23	164.805	171.104	5.9806	7.2028	0.830316	75.5433	22.3851	5.8775	62.3232	6.0514	57.3563	30.4375	58.1023	67.1535	1.647	36.0274	20.9665	36.2635
24	163.464	172.357	6.0843	7.1621	0.849513	78.3467	20.05	8.6329	67.5453	18.2144	66.5579	74.8565	69.2408	73.3468	7.2557	45.2236	80.9161	45.8269
25	54.24	56.9492	5.6132	4.188	1.34031	75.0933	18.0833	5.2955	67.1563	18.0127	66.3372	74.7871	68.8523	66.8583	4.8959	40.9297	66.1868	41.3639
26	111.872	111.653	6.3573	6.03	1.05428	74.8067	22.5333	7.5169	63.0528	21.3761	58.6711	69.8176	62.6541	70.7205	5.9625	41.7737	81.9675	42.2487
27	128.207	130.119	6.8567	6.648	1.03139	73.8	19.9833	10.3987	64.9927	20.6327	65.2799	72.502	68.9396	74.5028	6.6239	45.6969	81.9355	46.2587
28	142.75	142.697	6.325	7.0517	0.896947	74.6333	22.5667	9.0078	67.0678	19.3633	65.1053	73.3939	68.1542	70.3028	4.015	42.2119	74.7781	42.4453
29	79.2115	83.4032	5.0087	5.636	0.888698	72.11	23.5167	7.4613	65.4424	20.8556	63.3092	70.9292	67.1932	69.9954	3.5682	41.1408	66.4564	41.4004
30	84.6786	89.3207	5.1693	6.0929	0.848414	69.94	16.4833	8.689	61.6943	16.4943	58.9398	74.5369	61.4183	73.1771	5.4426	49.5271	83.6876	49.8998
31	109.928	117.147	6.4627	6.0493	1.06834	71.41	22.6333	8.8689	67.3243	23.4052	63.6255	69.7325	67.9623	71.4932	12.2631	48.8873	75.9671	50.4335
32	22.437	22.3096	4.558	3.3207	1.3726	66.84	29.1667	9.9458	63.3485	20.778	62.2489	70.9505	65.8627	61.8378	10.8899	38.3878	73.8289	39.962
33	91.945	95.707	6.2005	5.7615	1.0762	73.9367	18.3833	6.4363	61.5502	18.7905	59.4095	72.316	62.4095	64.3275	3.6808	37.1098	65.4217	37.4635
34	102.009	103.051	5.2014	6.0943	0.853486	71.215	20.2	7.0117	57.0438	11.7757	50.3519	76.3924	51.8419	60.9744	7.3783	37.9928	78.5806	38.7322
35	114.678	121.727	7.0083	6.0374	1.16081	69.8967	23.2167	10.1875	67.3404	13.5728	65.732	78.3372	67.1955	72.7023	3.0325	43.0852	60.0248	43.2974
36	142.124	144.611	5.6153	7.1893	0.781064	76.3733	18.7	7.2796	66.7203	18.7455	65.6243	73.6523	68.6936	73.8765	2.2884	41.1949	39.1189	41.3527
37	148.73	159.279	6.1727	7.0907	0.870535	74.41	16.1286	5.06	62.1542	27.2988	61.0635	65.5973	67.2879	61.184	13.266	38.9529	69.8473	41.3579
38	128.147	135.269	5.8793	6.5253	0.901001	74.61	25.25	12.5804	64.0939	26.5696	64.5637	67.7453	70.0216	73.3723	9.3855	50.8639	79.5701	51.8105
39	161.081	177.086	5.9923	7.3838	0.811547	78.8567	19.8167	6.8672	64.5425	23.0746	62.2375	69.731	66.6341	72.0599	9.8097	46.2758	78.1342	47.353
40	139.4	147.797	6.4395	6.9763	0.923054	75.9233	18.545	8.546	63.3305	27.3926	60.8879	65.6979	66.9958	71.0468	9.1282	45.4674	78.684	46.4354
41	115.818	124.994	5.982	6.402	0.934396	74.0333	16.9167	4.6309	63.3338	21.7093	61.2991	70.5882	65.2309	67.2858	8.6153	43.8056	78.5909	44.6964
42	71.0571	70.3443	5.255	5.2343	1.00395	69.92	28.55	7.4162	68.4928	15.5992	68.0914	77.1175	69.9165	68.7832	7.9207	41.979	79.2764	42.7604
43	45.1714	44.841	4.4514	4.4571	0.998721	68.7	19.0358	10.9272	59.3648	15.146	53.7278	65.5784	56.303	67.0208	7.3129	39.5183	79.4422	40.2725
44	86.9957	94.4339	7.4087	5.1752	1.43158	73.4933	22.8504	9.1267	68.4429	16.3481	69.1796	76.7286	71.1878	69.0409	3.5797	40.8506	64.5768	41.1504
45	69.5267	67.5607	4.965	5.2314	0.949077	69.5333	13.9347	4.1085	60.4422	11.7871	55.7967	77.9193	57.202	64.4753	10.2164	41.926	76.1289	43.2687
46	78.919	81.8067	5.6787	5.6075	1.0127	71.665	22.0667	4.0917	63.9855	16.1861	60.638	75.072	62.8475	63.8553	7.5824	35.809	77.8716	36.7159
47	99.3684	101.275	5.1079	6.1111	0.83584	72.4233	15.8667	6.7833	60.1842	11.5612	54.073	71.8844	55.7109	62.7646	8.3182	39.413	77.6267	40.3637
48	115.393	117.371	6.7047	6.6827	1.00329	76.96	18.05	5.3858	67.7465	20.9749	64.8044	71.7211	68.4841	70.2961	11.3481	46.7504	76.1869	48.2068
49	92.5733	96.22	7.652	5.3087	1.44141	77.0133	18.7	6.6973	67.3884	21.7737	66.9393	71.4387	71.1247	73.5117	0.3707	40.1943	20.0845	40.2587
50	102.205	109.135	6.9681	5.5306	1.25992	73.6	19.94	5.8904	66.6335	13.7642	63.7563	77.4302	65.3535	62.2554	5.9088	36.2918	80.4423	36.8386
51	86.54	85.5707	5.1473	5.912	0.870653	73.42	21.4667	7.5213	65.6295	21.0058	63.7016	71.334	67.1943	69.7969	5.7452	45.7598	82.5578	46.2938
52	160.606	166.752	6.6406	7.2461	0.916438	75.5133	18.2333	10.7022	67.2339	19.7202	64.4167	72.9365	67.5957	72.4533	4.91	43.5735	66.987	44.0189
53	50.6136	53.7955	4.6447	4.8233	0.962971	73.5667	22.1	8.4707	67.9152	19.8425	68.5612	73.5398	71.5759	69.971	-0.0228	38.0643	-7.8791	38.1569
54	225.572	254.743	7.6419	8.085	0.945195	75.6433	15.0833	9.0971	67.2393	14.8017	61.6981	71.592	64.2309	70.8139	6.3607	43.3487	58.6778	44.132
55	74.8045	71.9491	4.6365	5.414	0.856391	70.4333	14.4	8.5967	61.7883	11.4582	57.3588	66.5974	59.0392	66.9589	6.1127	42.8714	81.4952	43.4062
56	97.6412	106.298	6.6388	5.43	1.22262	71.3567	19.8833	6.0896	59.7212	16.1586	55.3176	73.859	57.7529	66.2267	11.2976	41.0041	74.6071	42.5965
57	103.253	103.693	5.8187	5.8267	0.998627	77.92	18.9833	5.2782	65.8256	17.5235	64.064	74.916	66.7772	69.5761	6.6776	40.2481	80.4907	40.8667
58	215.489	229.691	8.7163	7.0837	1.23047	74.1233	19.7333	9.0586	70.8384	15.1828	69.2632	77.7002	71.094	71.3532	4.8382	43.1525	83.7507	43.5174
59	177.507	178.615	6.2973	7.5053	0.839047	72.9567	21.8167	11.0093	65.8509	21.4735	64.9919	71.8168	68.5717	69.3267	3.824	37.3219	74.5224	37.6176
60	107.619	107.382	5.3258	6.4453	0.826308	70.3667	22.2333	6.7526	70.0822	12.1022	68.7506	78.0679	69.9371	69.4579	5.6573	43.9997	79.6002	44.5122
61	43.3118	44.0947	5.0867	4.3107	1.18002	72.3033	22.95	7.5449	65.366	22.2347	63.2919	70.0768	67.2262	63.6744	7.8746	41.0898	78.5811	41.9372
62	62.4621	61.9936	5.6533	4.47	1.26472	75.44	21.6167	10.4809	66.249	15.9864	66.4663	73.037	68.9353	70.4426	-1.2843	35.747	-35.0806	35.9394
63	122.084	131.727	6.1	6.4133	0.951148	74.63	18.45	6.9409	65.5756	23.1307	65.6621	70.5744	69.7864	71.2275	4.8388	43.4715	81.4619	43.8099
64	102.027	105.376	5.398	6.4633	0.835177	77.0867	19.15	7.1286	65.8457	17.6432	61.5801	73.9751	64.4088	72.6543	4.1511	43.4236	82.2496	43.6621
65	86.644	92.1472	5.1267	5.9347	0.863852	73.18	23.5	8.8893	61.8139	29.9345	57.8524	62.342	65.5121	69.9884	9.1149	47.3283	79.0569	48.2471
66	98.337	105.264	6.6547	5.66	1.17574	75.3733	20.25	6.7695	62.7441	22.1657	59.1465	68.6928	63.5019	68.426	7.9435	43.2604	79.144	44.0858
67	88.832	93.4591	6.6239	5.4704	1.21086	74.4433	15.96	4.9784	61.6707	26.4945	58.3909	64.5814	64.5173	60.5417	10.5588	38.2864	73.0349	39.9753
68	97.62	97.9485	6.926	5.567	1.24412	75.1367	19.3833	5.2306	61.9035	24.7682	59.564	66.857	64.7928	61.9898	9.4495	37.7138	74.5997	39.1035
69	74.2467	72.8673	5.4433	5.4613	0.996704	75.5067	21.0333	9.4507	66.5241	17.0897	66.9844	75.7185	69.604	69.4781	3.9116	41.2403	65.8352	41.5433
70	81.8	85.4448	5.716	5.6233	1.01648	71.25	21.65	8.0062	62.8741	20.3007	58.964	70.6905	62.5025	68.7036	4.9141	43.5001	81.0188	43.9369
71	88.4588	93.1193	6.492	5.48	1.18467	74.76	17.2833	4.8218	61.4443	27.2364	57.947	63.9535	64.4204	66.5212	10.5715	43.6654	75.7177	45.0625
72	51.36	55.304	4.62	4.6113	1.00189	73.1067	23.7667	7.5827	60.2255	26.9049	56.1251	63.836	63.4051	63.0072	10.122	38.5967	75.1861	39.9544
73	144.111	151.338	5.79	7.2527	0.798323	76.35	17.7833	7.4186	64.8941	19.2896	62.389	72.4701	65.5409	71.8104	3.3016	42.4851	58.8883	42.7293
74	106.153	111.166	7.0507	5.778	1.22027	71.7067	22.1833	8.9978	68.7299	18.9571	67.8791	74.3547	70.592	74.1592	4.9491	44.4068	74.1901	44.7949
75	58.2611	57.0172	4.2811	4.975	0.860523	68.8667	20.9833	7.5769	60.7628	16.6852	54.6587	72.1919	57.423	65.0342	9.964	43.356	76.5536	44.5787
76	71.36	71.7921	5.409	5.554	0.973893	70.34	13.8833	7.0032	65.7092	13.1652	63.5686	78.4094	65.0347	65.9955	7.5827	40.6288	79.3108	41.3935
77	88.5938	92.8338	6.2654	5.4269	1.15451	74.3467	21	8.8087	68.5685	17.2054	68.0275	75.8138	70.2831	72.4333	4.1269	42.8433	84.6217	43.1029
78	182.69	192.956	8.1815	6.829	1.19805	75.2933	18.8167	8.6953	70.2032	16.3408	68.0307	76.4502	70.1575	69.0158	5.696	41.3412	82.2475	41.9165
79	95.1762	101.923	5.4721	6.1689	0.887046	76.9633	17	5.0716	63.2668	17.1159	59.2562	72.2875	62.0775	69.373	0.064	37.4283	-30.8637	37.5722
80	21.576	22.5336	4.7127	3.2093	1.46845	62.2767	28.2833	11.3987	57.7695	19.9157	51.6216	69.1612	55.6668	68.4828	12.7607	43.2017	73.4753	45.1032
81	186.62	204.249	6.392	7.604	0.84061	78.4267	19	10.7138	67.8681	18.6824	66.3976	74.4851	69.1821	75.6193	5.3847	44.8849	73.8468	45.2805
