# Supplementary material for: Analysis of the Correlation between Persimmon Fruit-Sugar Components and Taste Traits from Germplasm Evaluation
Source: Int J Mol Sci. 2024 Jul 16;25(14):7803. doi: 10.3390/ijms25147803 (PMC11277071; doi:10.3390/ijms25147803)
Supplement: Supplementary file 1 [file ijms-25-07803-s001.zip › Table S2. Determination of soluble sugar component content of different persimmon varieties..xlsx]

## Sheet: Sheet1
Table S2. Determination of soluble sugar component content of different persimmon varieties (mg/g).
No.	Suc	Glu	Fru	Inositol	Gal	Sorbitol	Man	Cel	Xylose	Gal-A	D-Ara	Fuc	Lev	Man-6-pho	Arabinitol	Rha	Ribono-1-4-lactone	Phe	Glucuronic-A	Ribose-5-pho-Ba	Xylitol	2-Ace-2-Deo-D-Glucosamine	Tre	Xylulose
1	556.81	98.1932	69.573	5.0688	0.9591	0.2469	0.1438	0.081	0.0776	0.0603	0.0224	0.0648	0.0409	0.0175	0.041	0.0244	0	0.0011	0.0069	0.0162	0.0027	0.0054	0.019	0.0018
2	334.271	121.473	76.0607	0.4152	0.3925	0.1215	0.0734	0.0862	0.0981	0.0656	0.0146	0.0417	0.0374	0.0211	0.0259	0.0141	0	0.0003	0.0066	0.0049	0.0008	0	0.0042	0.0041
3	267.289	208.966	136.317	0.2724	0.5392	0.1085	0.1694	0.1031	0.1095	0.0077	0.0136	0.0154	0.0584	0.0129	0.0215	0.0138	0.0337	0.0011	0.0072	0	0	0	0.0401	0
4	264.826	219.28	143.199	2.7185	1.3272	0.1425	0.517	0.0968	0.2334	0.1727	0.0409	0.0569	0.0395	0.0154	0.0456	0.0275	0.0388	0.0028	0.0382	0.0085	0.0015	0.1402	0.0802	0.0003
5	432.274	111.251	68.9277	3.1378	1.5939	0.2575	0.4016	0.0954	0.1166	0.0084	0.0255	0.0546	0.0329	0.0186	0.0504	0.0292	0.0321	0.0009	0.0597	0.0076	0.0007	0.0052	0.0311	0.0015
6	682.688	69.9228	46.1591	3.4338	0.4643	0.1995	0.1282	0.0869	0.0592	0.2371	0.0162	0.077	0.0434	0.0143	0.0344	0.0245	0.024	0.0005	0.0038	0.0081	0	0	0.0105	0.0019
7	364.863	246.452	165.604	1.8826	1.1898	0.197	0.2977	0.1487	0.2313	0.1397	0.0218	0.0365	0.0277	0.0157	0.0292	0.0217	0.0229	0.0013	0	0.0114	0.0039	0.0021	0.0694	0
8	658.993	86.9408	65.9022	4.5819	0.6348	0.3173	0.1384	0.1182	0.0516	0.0059	0.0157	0.0329	0.0351	0.0218	0.055	0.0273	0.0291	0.0006	0.0219	0.0118	0.0069	0.0124	0.0177	0.0002
9	691.754	78.473	45.6801	6.1019	1.7369	0.2655	0.2152	0.0849	0.1063	0.1255	0.0237	0.0728	0.0382	0.0274	0.0553	0.0302	0.0246	0.0018	0.0276	0.0328	0.0033	0.0067	0.0215	0
10	456.875	93.6652	58.5318	9.6833	2.3043	0.168	0.3484	0.0994	0.0717	0.0102	0.0241	0.0442	0.0319	0.0197	0.048	0.024	0.0308	0.0025	0.0063	0.0426	0	0	0.016	0.0006
11	380.133	100.498	65.5921	3.125	0.296	0.1576	0.0961	0.0868	0.0548	0.3977	0.0128	0.0194	0.0248	0.0096	0.0398	0.0271	0.0341	0.0005	0.0072	0.0063	0.0021	0	0.0049	0.0006
12	539.307	97.7938	59.0078	6.6449	1.1106	0.1948	0.2248	0.1523	0.0704	0.035	0.0235	0.0596	0.0421	0.0104	0.048	0.0229	0	0.0007	0.0041	0.0046	0.0024	0	0.0214	0.0012
13	443.148	106.171	71.4137	2.5101	0.5038	0.2296	0.1041	0.1427	0.113	0.1959	0.0181	0.0368	0.0252	0.0229	0.041	0.0219	0.0257	0.0004	0.0048	0.0009	0.0055	0	0.0055	0.0017
14	584.958	175.922	90.3549	6.4818	2.7211	0.2299	0.438	0.1415	0.0518	0.0042	0.0202	0.1196	0.0401	0.0158	0.054	0.0259	0.0233	0.0016	0.0051	0.0453	0.0009	0	0.0784	0
15	510.867	136.559	89.6594	1.6732	1.1678	0.0956	0.1879	0.0831	0.0869	0.0102	0.0231	0.023	0.028	0.0141	0.0353	0.0201	0.0245	0.0007	0	0.0314	0.0026	0	0.0405	0.0045
16	518.147	81.0406	55.8649	1.5301	0.225	0.1193	0.0702	0.1108	0.025	0.0377	0.0088	0.0363	0.0243	0.0267	0.0282	0.0164	0.0284	0.0004	0.0025	0	0.0045	0	0.0047	0.001
17	425.075	104.594	59.8366	2.3472	0.1905	0.1014	0.0848	0.1065	0.0597	0.2677	0.0108	0.0044	0.0523	0.0169	0.0288	0.019	0.0293	0.0002	0.0028	0.0121	0	0.0017	0.0065	0.0033
18	411.135	185.613	112.04	2.0195	1.6646	0.2291	0.1328	0.1285	0.1877	0.5908	0.0194	0.0398	0.0384	0.0276	0.0398	0.0247	0.029	0.0019	0.0077	0.0379	0.0036	0.0025	0.0299	0
19	438.39	141.561	96.5111	2.1678	0.3017	0.2186	0.0518	0.123	0.071	1.0038	0.0154	0.0917	0.0618	0.0224	0.0358	0.0233	0.0325	0.0004	0.0068	0.015	0.001	0	0.0108	0.0011
20	338.427	157.952	96.2245	0.5991	0.6142	0.1377	0.1658	0.1159	0.0893	0.2011	0.0181	0.0784	0.0244	0.0231	0.0369	0.0248	0.0296	0.0005	0	0	0.0024	0	0.0097	0.0013
21	165.914	293.632	250.856	0.0721	0.539	0.1401	0.1681	0.2786	0.1161	0.0155	0.0207	0.0129	0.0164	0.0362	0.0357	0.0199	0.032	0.0005	0	0.0132	0.0022	0	0.17	0.0002
22	440.918	128.627	83.8735	0.5179	0.5105	0.2314	0.1323	0.104	0.0411	0.0697	0.0143	0.0256	0.0351	0.0357	0.0363	0.0217	0.0273	0.0006	0.0068	0	0.0032	0	0.0171	0
23	510.897	247.738	222.018	0.25	0.491	0.5111	0.1656	0.2219	0.0916	1.8917	0.0176	0.0243	0.0344	0.0322	0.0407	0.0259	0.0489	0.0006	0.0163	0	0.0037	0	0.0323	0.0004
24	530.824	64.4245	40.5767	3.7956	0.5893	0.1961	0.076	0.0932	0.1292	0.1041	0.0265	0.0411	0.0593	0.0267	0.0279	0.0155	0.0328	0.0005	0.0042	0.017	0.0052	0.0006	0.0154	0.0041
25	473.699	82.7992	53.3164	2.0279	0.4249	0.1492	0.1418	0.1087	0.0803	0.6609	0.0254	0.0122	0.0393	0.0279	0.0277	0.0156	0.0335	0.0004	0.007	0.0082	0.0048	0	0.0074	0.0011
26	537.336	168.945	116.209	1.3326	0.3914	0.2183	0.1196	0.1724	0.0515	0.6211	0.0158	0.1557	0.063	0.0291	0.0341	0.018	0	0.0005	0.0057	0	0	0	0.0149	0.0011
27	556.442	137.248	97.0492	1.2464	0.3793	0.1282	0.1435	0.1563	0.029	0.0794	0.0152	0.0323	0.0347	0.0212	0.0252	0.0147	0.0251	0.0011	0.006	0	0.0006	0	0.0208	0.0012
28	346.791	152.394	92.5435	1.4579	0.4674	0.0903	0.1405	0.1073	0.0535	0.1168	0.0145	0.008	0.0428	0.0218	0.0228	0.0146	0.0355	0.0005	0.0074	0	0.0009	0	0.0275	0.0018
29	359.356	120.992	70.8746	1.0765	0.3563	0.1133	0.1476	0.1027	0.0412	0.0343	0.0142	0.0289	0.035	0.0212	0.0387	0.0232	0.034	0.0005	0.0064	0.019	0.0008	0	0.023	0.0009
30	418.263	210.212	150.573	0.7874	0.9772	0.3085	0.1585	0.1746	0.0892	1.3093	0.0303	0.1061	0.0337	0.0279	0.028	0.0175	0.0393	0.0007	0.0066	0	0.0039	0	0.029	0.0015
31	610.51	110.928	79.2656	1.9068	0.3655	0.1613	0.0927	0.1525	0.0291	0.6378	0.0126	0.0521	0.043	0.0177	0.0315	0.017	0.0181	0.0005	0.01	0	0	0	0.0076	0.0004
32	293.824	137.031	83.5459	0.6986	0.2645	0.106	0.0732	0.0972	0.0595	0.1416	0.0094	0.0114	0.0348	0.02	0.0303	0.0161	0.0415	0.0008	0.0095	0.0074	0.0009	0	0.007	0.0003
33	475.714	129.616	90.3132	1.9551	0.6404	0.1389	0.2769	0.1308	0.0552	0.0591	0.0194	0.066	0.0416	0.0299	0.039	0.0189	0.0271	0.0016	0.0063	0.0133	0.0021	0	0.0262	0.0027
34	239.52	379.448	282.164	0.2433	0.7832	0.2834	0.2238	0.2062	0.0775	4.9704	0.0278	0.0834	0.0383	0.0302	0.0347	0.0234	0.0247	0.0005	0.0213	0	0.0008	0	0.0753	0.0004
35	383.961	144.198	88.7874	3.2456	0.8441	0.1878	0.1918	0.1148	0.0628	0.0338	0.0189	0.0632	0.0366	0.0215	0.0302	0.0166	0.0247	0.0005	0.0034	0.0189	0.0008	0	0.0215	0.0008
36	634.335	121.751	82.9039	2.9591	0.6343	0.2189	0.166	0.1061	0.0802	0.1274	0.0226	0.1387	0.0364	0.0279	0.029	0.0153	0.0297	0.0009	0	0	0.0015	0	0.0125	0.0014
37	221.653	230.562	182.93	0.2623	0.5168	0.098	0.1657	0.1953	0.0945	0.0099	0.0189	0.022	0.0153	0.0268	0.0323	0.0182	0.0413	0.0007	0.0089	0.0062	0.0016	0	0.0745	0.0019
38	410.633	155.935	86.7139	0.8618	0.6454	0.243	0.1858	0.1222	0.0685	0.0036	0.0148	0.0499	0.0498	0.0157	0.0411	0.0217	0.0249	0.0009	0.006	0.0113	0	0	0.0242	0.0024
39	491.266	77.0952	48.0404	2.4898	0.3414	0.0936	0.0915	0.0929	0.1012	0.3131	0.0148	0.0449	0.0231	0.0167	0.022	0.0162	0.0362	0.0005	0.003	0.0038	0.0028	0	0.005	0.0006
40	476.279	80.2631	43.9671	3.1046	0.4942	0.1202	0.1224	0.0973	0.2067	1.0264	0.0203	0.0798	0.0355	0.0165	0.0234	0.0162	0.0397	0.0004	0.0052	0.0085	0.0014	0.0013	0.0086	0.0005
41	379.424	129.289	94.3771	0.5921	0.4984	0.0839	0.1479	0.1487	0.0749	0.8905	0.0184	0.0226	0.027	0.0153	0.0228	0.0146	0.0261	0.0007	0.0032	0.0139	0.0015	0	0.0144	0.0007
42	278.941	192.556	91.1248	1.4059	1.1528	0.1553	0.2246	0.1118	0.1131	0.035	0.0197	0.0363	0.028	0.0168	0.0409	0.024	0.0361	0.0009	0.0154	0.0082	0.0018	0	0.076	0.0015
43	199.671	214.606	175.407	0.9723	0.5453	0.8627	0.1294	0.2155	0.1861	0.1472	0.0271	0.1445	0.0195	0.0257	0.026	0.0184	0.0296	0.0015	0.0161	0.006	0.0088	0	0.0586	0.0001
44	355.926	119.702	61.6819	2.2755	0.6132	0.1229	0.1762	0.1111	0.0545	0.0163	0.0156	0.0285	0.0407	0.0201	0.0323	0.0162	0.0302	0.0006	0.0026	0.0092	0	0	0.0127	0.0004
45	196.389	258.411	200.94	0.2466	0.5365	0.1531	0.1637	0.142	0.0375	0.4763	0.0156	0.0405	0.031	0.0327	0.0265	0.0167	0.0357	0.0003	0.0162	0.0311	0.0014	0	0.039	0.0006
46	260.616	189.958	129.132	0.3112	0.7092	0.1693	0.2282	0.1135	0.0334	1.392	0.0147	0.0608	0.0297	0.0245	0.0304	0.0216	0.0395	0.0004	0.0103	0.0097	0	0	0.0439	0.001
47	283.167	142.014	56.5789	2.9842	0.7391	0.1302	0.1706	0.0905	0.0383	0.0086	0.0124	0.0024	0.0536	0.0257	0.0365	0.021	0.0274	0.0007	0.004	0.0129	0.0012	0	0.0452	0.0013
48	524.502	176.928	114.5	2.2538	1.0321	1.1088	0.2096	0.1758	0.0733	3.4167	0.0222	0.1633	0.0447	0.0131	0.0327	0.0181	0.0464	0.001	0.0145	0	0.0039	0	0.0245	0.0017
49	448.351	106.717	79.094	1.3701	0.4389	0.2236	0.1106	0.1434	0.0366	0.0497	0.0131	0.0934	0.0271	0.0209	0.0266	0.0169	0	0.0006	0.0054	0	0.0034	0	0.0064	0.002
50	326.97	163.051	104.632	1.3317	0.6615	0.5029	0.119	0.1392	0.0934	0.1751	0.0179	0.0559	0.0199	0.0322	0.0294	0.018	0.0364	0.0009	0.0066	0.0021	0.0081	0	0.0161	0.0016
51	536.981	185.106	124.032	1.0567	0.7506	0.2176	0.1753	0.1404	0.0754	0.3304	0.0204	0.0451	0.0505	0.04	0.0297	0.0151	0	0.001	0	0.0217	0.0018	0	0.0356	0.0014
52	701.577	106.769	50.3313	4.6663	0.4111	0.2295	0.0832	0.1437	0.0377	0.3576	0.013	0.094	0.054	0.055	0.043	0.0226	0	0.001	0	0.0489	0.0015	0	0.0051	0.001
53	543.316	130.569	90.9904	5.668	0.9166	0.2616	0.229	0.1351	0.059	0.0296	0.0204	0.0966	0.0504	0.0446	0.0244	0.0147	0	0.0008	0.0056	0.0173	0.0009	0	0.0107	0.0007
54	614.081	73.9399	45.5699	4.2247	1.037	0.2446	0.1209	0.1603	0.0826	0.0066	0.0231	0.0656	0.0554	0.0189	0.035	0.018	0	0.0008	0.006	0.0301	0.0013	0	0.0013	0.0032
55	467.792	139.345	89.2804	1.3007	0.3921	0.3369	0.0647	0.1042	0.0515	0.1486	0.0113	0.1155	0.0446	0.0194	0.0316	0.0164	0.0244	0.0003	0.009	0.0002	0.0031	0	0.0147	0
56	667.029	84.9304	59.1788	1.3984	0.5201	0.261	0.0772	0.1598	0.0707	1.7914	0.0196	0.0947	0.0401	0.0283	0.0275	0.0182	0	0.0007	0.0205	0	0.0029	0	0.0109	0.0012
57	325.562	279.897	186.25	0.2028	0.5313	0.3494	0.1128	0.183	0.1607	0.0284	0.0202	0.0597	0.03	0.0347	0.0459	0.0205	0	0.0007	0.0104	0	0.0075	0	0.0481	0.0012
58	317.719	175.338	107.789	2.9874	1.3873	0.1748	0.3159	0.1247	0.0635	0.0074	0.0203	0.0881	0.0346	0.0399	0.035	0.022	0	0.0009	0.0074	0.0149	0.0009	0	0.0652	0
59	433.647	224.87	149.302	0.6839	0.8579	0.1353	0.2506	0.1299	0.061	0.0556	0.0142	0.0267	0.0236	0.0219	0.0324	0.017	0	0.0014	0	0.0149	0.0012	0	0.0381	0.0005
60	487.729	128.773	95.1156	1.911	0.6295	0.2059	0.1787	0.1203	0.0677	0.0295	0.0208	0.058	0.0342	0.0335	0.0193	0.0124	0	0.0004	0.0095	0.0111	0.003	0	0.0403	0.0005
61	479.742	137.109	98.3072	6.3804	0.371	0.2882	0.1447	0.1402	0.0289	0.2056	0.0107	0.0332	0.0439	0.0502	0.0594	0.0312	0	0.0004	0.013	0	0	0	0.0097	0.0007
62	425.557	185.377	119.564	3.2169	0.8487	0.2982	0.1271	0.1929	0.0389	0.0044	0.0154	0.1791	0.0562	0.0213	0.0316	0.0185	0	0.0017	0.0141	0.0294	0.0015	0	0.0139	0.0014
63	598.449	209.62	133.241	0.1202	0.6429	0.535	0.2255	0.156	0.1768	0.5329	0.0241	0.0263	0.0376	0.0139	0.0305	0.0174	0	0.0006	0.0194	0	0.006	0	0.0757	0.0005
64	516.297	97.063	57.212	3.335	0.6233	0.2997	0.1143	0.0855	0.0792	0.0076	0.0163	0.1056	0.0386	0.0257	0.0394	0.0226	0.0283	0.0005	0.0071	0	0	0	0.0107	0
65	486.31	118.037	57.7931	0.7447	0.9258	0.2629	0.119	0.0805	0.0906	0.0825	0.0154	0.0728	0.0596	0.0359	0.0363	0.0215	0.0228	0.0007	0.0079	0.0104	0.0029	0	0.0236	0.001
66	552.196	142.431	87.8303	2.1218	0.6282	0.2291	0.1357	0.1467	0.0391	0.0505	0.0182	0.0735	0.0541	0.0227	0.0255	0.0192	0	0.001	0.0121	0.0134	0	0	0.0114	0.0013
67	531.443	153.918	100.066	1.648	0.8797	0.2866	0.27	0.1653	0.0951	0.2546	0.0324	0.1226	0.0426	0.0293	0.039	0.0277	0	0.001	0.0145	0.0128	0.0017	0	0.0119	0.0009
68	455.516	105.349	66.9127	2.0439	0.5334	0.1753	0.1154	0.0765	0.0288	0.0071	0.0168	0.0281	0.0436	0.026	0.0304	0.0196	0.0258	0.0008	0.0023	0.0078	0.0014	0	0.0074	0.0005
69	590.012	188.497	119.417	0.8701	0.8977	0.248	0.1633	0.1743	0.0811	0.1576	0.0212	0.0445	0.0489	0.0375	0.0308	0.0162	0	0.0005	0.0078	0.007	0.0012	0	0.0406	0.0019
70	323.497	183.554	131.976	1.5169	0.82	0.1404	0.2797	0.1636	0.0452	0.045	0.0221	0.0509	0.041	0.0358	0.0243	0.0135	0	0.0014	0.0492	0	0.0026	0	0.0363	0.0021
71	490.861	190.269	125.149	2.5081	0.5538	0.2547	0.1946	0.2064	0.0691	0.0978	0.0256	0.0542	0.0456	0.034	0.0335	0.025	0	0.0009	0.0101	0.0199	0.002	0	0.0083	0.0009
72	346.288	189.74	119.641	0.7265	0.652	0.3022	0.2367	0.1777	0.0992	0.0189	0.0257	0.1281	0.0534	0.0165	0.029	0.0171	0	0.0003	0.0203	0.0155	0.0011	0	0.0118	0.0014
73	691.302	112.59	83.7761	2.1415	0.7229	0.3881	0.2096	0.1844	0.0812	0.0669	0.0152	0.149	0.0334	0.032	0.0338	0.0205	0	0.0005	0.007	0.0067	0.0015	0	0.0181	0
74	464.668	165.347	94.3918	1.1885	0.5586	0.246	0.1483	0.1314	0.05	0.0075	0.0186	0.0594	0.0406	0.0199	0.0227	0.0111	0	0.0017	0.0105	0.0198	0	0	0.0403	0.0011
75	301.588	146.704	108.047	0.4652	0.339	0.1855	0.0874	0.1515	0.0455	0.287	0.0092	0.0401	0.0246	0.02	0.0293	0.0168	0.0392	0.0003	0	0	0.0054	0	0.012	0.001
76	542.367	129.489	67.9532	2.9646	0.4017	0.142	0.0842	0.0912	0.0975	0.4392	0.0172	0.0587	0.0641	0.0219	0.035	0.019	0	0	0.0065	0.0026	0.0005	0	0.0163	0.0002
77	312.722	90.904	62.1311	3.6533	0.4291	0.1327	0.1386	0.0967	0.0353	0.0036	0.0095	0.0416	0.0205	0.048	0.0397	0.0224	0.0385	0.0006	0.0064	0.0024	0	0	0.0064	0.0039
78	342.875	200.741	127.22	0.9726	1.1953	0.1886	0.1319	0.189	0.0478	0.0046	0.0173	0.0577	0.0381	0.0338	0.0247	0.0127	0	0.0011	0.0107	0.0236	0.0011	0	0.0428	0.0011
79	308.292	137.923	89.5311	0.6187	0.5419	0.0704	0.2451	0.0982	0.0424	0.087	0.0101	0.0166	0.0255	0.0337	0.0339	0.0241	0.0335	0.0004	0.0038	0.0053	0	0	0.0228	0.0004
80	278.236	133.988	108.725	0.4713	0.1466	0.4103	0.0388	0.1117	0.1154	0.0547	0.0244	0.0451	0.0245	0.0162	0.0214	0.0123	0	0.0005	0.0154	0	0.0105	0	0.0036	0.0024
81	373.79	68.8394	39.3502	3.4974	0.5042	0.1579	0.0616	0.1188	0.0767	0.0293	0.0165	0.0284	0.0345	0.0176	0.0196	0.0108	0.0268	0.0006	0.0078	0.0127	0.0042	0	0.0027	0.0036
