# Supplementary material for: Analysis of the Correlation between Persimmon Fruit-Sugar Components and Taste Traits from Germplasm Evaluation
Source: Int J Mol Sci. 2024 Jul 16;25(14):7803. doi: 10.3390/ijms25147803 (PMC11277071; doi:10.3390/ijms25147803)
Supplement: Supplementary file 1 [file ijms-25-07803-s001.zip › Table S3. Determination of percentage content of soluble sugar components in different persimmon varieties (%)..xlsx]

## Sheet: Sheet1
Table S3. Determination of percentage content of soluble sugar components in different persimmon varieties (%).
NO.	Suc	Glu	Fru	Inositol	Gal	Sorbitol	Man	Cel	Xylose	Gal-A	D-Ara	Fuc	Lev	Man-6-pho	Arabinitol	Rha	Ribono-1-4-lactone	Phe	Glucuronic-A	Ribose-5-pho-Ba	Xylitol	2-Ace-2-Deo-D-Glucosamine	Tre	Xylulose
1	76.1213	13.4239	9.5113	0.693	0.1311	0.0337	0.0197	0.0111	0.0106	0.0082	0.0031	0.0089	0.0056	0.0024	0.0056	0.0033	0	0.0001	0.0009	0.0022	0.0004	0.0007	0.0026	0.0002
2	62.6877	22.7805	14.2641	0.0779	0.0736	0.0228	0.0138	0.0162	0.0184	0.0123	0.0027	0.0078	0.007	0.004	0.0049	0.0026	0	0.0001	0.0012	0.0009	0.0001	0	0.0008	0.0008
3	43.5254	34.028	22.1979	0.0444	0.0878	0.0177	0.0276	0.0168	0.0178	0.0013	0.0022	0.0025	0.0095	0.0021	0.0035	0.0022	0.0055	0.0002	0.0012	0	0	0	0.0065	0
4	41.8334	34.6386	22.6206	0.4294	0.2097	0.0225	0.0817	0.0153	0.0369	0.0273	0.0065	0.009	0.0062	0.0024	0.0072	0.0043	0.0061	0.0004	0.006	0.0013	0.0002	0.0221	0.0127	0.0001
5	69.9004	17.9897	11.1459	0.5074	0.2577	0.0416	0.0649	0.0154	0.0188	0.0014	0.0041	0.0088	0.0053	0.003	0.0082	0.0047	0.0052	0.0001	0.0097	0.0012	0.0001	0.0008	0.005	0.0002
6	84.9497	8.7008	5.7438	0.4273	0.0578	0.0248	0.0159	0.0108	0.0074	0.0295	0.002	0.0096	0.0054	0.0018	0.0043	0.003	0.003	0.0001	0.0005	0.001	0	0	0.0013	0.0002
7	46.7013	31.5451	21.1968	0.241	0.1523	0.0252	0.0381	0.019	0.0296	0.0179	0.0028	0.0047	0.0035	0.002	0.0037	0.0028	0.0029	0.0002	0	0.0015	0.0005	0.0003	0.0089	0
8	80.5642	10.6288	8.0568	0.5602	0.0776	0.0388	0.0169	0.0144	0.0063	0.0007	0.0019	0.004	0.0043	0.0027	0.0067	0.0033	0.0036	0.0001	0.0027	0.0014	0.0008	0.0015	0.0022	0
9	83.8582	9.5129	5.5376	0.7397	0.2106	0.0322	0.0261	0.0103	0.0129	0.0152	0.0029	0.0088	0.0046	0.0033	0.0067	0.0037	0.003	0.0002	0.0033	0.004	0.0004	0.0008	0.0026	0
10	73.4469	15.0575	9.4095	1.5567	0.3704	0.027	0.056	0.016	0.0115	0.0016	0.0039	0.0071	0.0051	0.0032	0.0077	0.0039	0.005	0.0004	0.001	0.0069	0	0	0.0026	0.0001
11	69.0365	18.2515	11.9123	0.5675	0.0538	0.0286	0.0175	0.0158	0.01	0.0722	0.0023	0.0035	0.0045	0.0018	0.0072	0.0049	0.0062	0.0001	0.0013	0.0011	0.0004	0	0.0009	0.0001
12	76.5211	13.8757	8.3725	0.9428	0.1576	0.0276	0.0319	0.0216	0.01	0.005	0.0033	0.0085	0.006	0.0015	0.0068	0.0032	0	0.0001	0.0006	0.0006	0.0003	0	0.003	0.0002
13	70.9329	16.9943	11.4309	0.4018	0.0806	0.0367	0.0167	0.0228	0.0181	0.0314	0.0029	0.0059	0.004	0.0037	0.0066	0.0035	0.0041	0.0001	0.0008	0.0001	0.0009	0	0.0009	0.0003
14	67.8816	20.4149	10.4853	0.7522	0.3158	0.0267	0.0508	0.0164	0.006	0.0005	0.0023	0.0139	0.0047	0.0018	0.0063	0.003	0.0027	0.0002	0.0006	0.0053	0.0001	0	0.0091	0
15	68.9766	18.438	12.1057	0.2259	0.1577	0.0129	0.0254	0.0112	0.0117	0.0014	0.0031	0.0031	0.0038	0.0019	0.0048	0.0027	0.0033	0.0001	0	0.0042	0.0004	0	0.0055	0.0006
16	78.8233	12.3283	8.4985	0.2328	0.0342	0.0182	0.0107	0.0169	0.0038	0.0057	0.0013	0.0055	0.0037	0.0041	0.0043	0.0025	0.0043	0.0001	0.0004	0	0.0007	0	0.0007	0.0001
17	71.7	17.6426	10.093	0.3959	0.0321	0.0171	0.0143	0.018	0.0101	0.0452	0.0018	0.0007	0.0088	0.0028	0.0049	0.0032	0.0049	0	0.0005	0.002	0	0.0003	0.0011	0.0006
18	57.5785	25.9946	15.6909	0.2828	0.2331	0.0321	0.0186	0.018	0.0263	0.0827	0.0027	0.0056	0.0054	0.0039	0.0056	0.0035	0.0041	0.0003	0.0011	0.0053	0.0005	0.0003	0.0042	0
19	64.4011	20.7958	14.1778	0.3185	0.0443	0.0321	0.0076	0.0181	0.0104	0.1475	0.0023	0.0135	0.0091	0.0033	0.0053	0.0034	0.0048	0.0001	0.001	0.0022	0.0002	0	0.0016	0.0002
20	56.8999	26.5565	16.1783	0.1007	0.1033	0.0232	0.0279	0.0195	0.015	0.0338	0.003	0.0132	0.0041	0.0039	0.0062	0.0042	0.005	0.0001	0	0	0.0004	0	0.0016	0.0002
21	23.2995	41.2352	35.2281	0.0101	0.0757	0.0197	0.0236	0.0391	0.0163	0.0022	0.0029	0.0018	0.0023	0.0051	0.005	0.0028	0.0045	0.0001	0	0.0019	0.0003	0	0.0239	0
22	67.2901	19.6303	12.8002	0.079	0.0779	0.0353	0.0202	0.0159	0.0063	0.0106	0.0022	0.0039	0.0054	0.0055	0.0055	0.0033	0.0042	0.0001	0.001	0	0.0005	0	0.0026	0
23	51.8912	25.1625	22.5501	0.0254	0.0499	0.0519	0.0168	0.0225	0.0093	0.1921	0.0018	0.0025	0.0035	0.0033	0.0041	0.0026	0.005	0.0001	0.0017	0	0.0004	0	0.0033	0
24	82.8008	10.0493	6.3294	0.5921	0.0919	0.0306	0.0119	0.0145	0.0202	0.0162	0.0041	0.0064	0.0092	0.0042	0.0043	0.0024	0.0051	0.0001	0.0007	0.0027	0.0008	0.0001	0.0024	0.0006
25	77.1976	13.4936	8.6888	0.3305	0.0692	0.0243	0.0231	0.0177	0.0131	0.1077	0.0041	0.002	0.0064	0.0045	0.0045	0.0025	0.0055	0.0001	0.0011	0.0013	0.0008	0	0.0012	0.0002
26	65.0737	20.4599	14.0734	0.1614	0.0474	0.0264	0.0145	0.0209	0.0062	0.0752	0.0019	0.0189	0.0076	0.0035	0.0041	0.0022	0	0.0001	0.0007	0	0	0	0.0018	0.0001
27	70.1605	17.3052	12.2367	0.1572	0.0478	0.0162	0.0181	0.0197	0.0037	0.01	0.0019	0.0041	0.0044	0.0027	0.0032	0.0019	0.0032	0.0001	0.0008	0	0.0001	0	0.0026	0.0002
28	58.347	25.64	15.5703	0.2453	0.0786	0.0152	0.0236	0.0181	0.009	0.0196	0.0024	0.0013	0.0072	0.0037	0.0038	0.0025	0.006	0.0001	0.0012	0	0.0002	0	0.0046	0.0003
29	64.9431	21.8657	12.8085	0.1945	0.0644	0.0205	0.0267	0.0186	0.0074	0.0062	0.0026	0.0052	0.0063	0.0038	0.007	0.0042	0.0061	0.0001	0.0012	0.0034	0.0001	0	0.0042	0.0002
30	53.4059	26.8409	19.2259	0.1005	0.1248	0.0394	0.0202	0.0223	0.0114	0.1672	0.0039	0.0135	0.0043	0.0036	0.0036	0.0022	0.005	0.0001	0.0008	0	0.0005	0	0.0037	0.0002
31	75.9096	13.7925	9.8557	0.2371	0.0454	0.0201	0.0115	0.019	0.0036	0.0793	0.0016	0.0065	0.0053	0.0022	0.0039	0.0021	0.0023	0.0001	0.0012	0	0	0	0.0009	0
32	56.9392	26.5548	16.1901	0.1354	0.0513	0.0205	0.0142	0.0188	0.0115	0.0274	0.0018	0.0022	0.0067	0.0039	0.0059	0.0031	0.008	0.0001	0.0018	0.0014	0.0002	0	0.0014	0.0001
33	68.0375	18.5379	12.9168	0.2796	0.0916	0.0199	0.0396	0.0187	0.0079	0.0085	0.0028	0.0094	0.006	0.0043	0.0056	0.0027	0.0039	0.0002	0.0009	0.0019	0.0003	0	0.0038	0.0004
34	26.3707	41.7765	31.0657	0.0268	0.0862	0.0312	0.0246	0.0227	0.0085	0.5472	0.0031	0.0092	0.0042	0.0033	0.0038	0.0026	0.0027	0	0.0023	0	0.0001	0	0.0083	0
35	61.7415	23.1872	14.2771	0.5219	0.1357	0.0302	0.0308	0.0185	0.0101	0.0054	0.003	0.0102	0.0059	0.0035	0.0049	0.0027	0.004	0.0001	0.0006	0.003	0.0001	0	0.0035	0.0001
36	75.1941	14.4323	9.8274	0.3508	0.0752	0.0259	0.0197	0.0126	0.0095	0.0151	0.0027	0.0164	0.0043	0.0033	0.0034	0.0018	0.0035	0.0001	0	0	0.0002	0	0.0015	0.0002
37	34.8097	36.2088	28.7283	0.0412	0.0812	0.0154	0.026	0.0307	0.0148	0.0016	0.003	0.0035	0.0024	0.0042	0.0051	0.0029	0.0065	0.0001	0.0014	0.001	0.0003	0	0.0117	0.0003
38	62.6275	23.7824	13.2251	0.1314	0.0984	0.0371	0.0283	0.0186	0.0105	0.0005	0.0023	0.0076	0.0076	0.0024	0.0063	0.0033	0.0038	0.0001	0.0009	0.0017	0	0	0.0037	0.0004
39	79.2218	12.4324	7.747	0.4015	0.055	0.0151	0.0148	0.015	0.0163	0.0505	0.0024	0.0072	0.0037	0.0027	0.0036	0.0026	0.0058	0.0001	0.0005	0.0006	0.0005	0	0.0008	0.0001
40	78.6019	13.2461	7.256	0.5124	0.0816	0.0198	0.0202	0.0161	0.0341	0.1694	0.0034	0.0132	0.0059	0.0027	0.0039	0.0027	0.0065	0.0001	0.0009	0.0014	0.0002	0.0002	0.0014	0.0001
41	62.6414	21.3451	15.5813	0.0978	0.0823	0.0139	0.0244	0.0246	0.0124	0.147	0.003	0.0037	0.0045	0.0025	0.0038	0.0024	0.0043	0.0001	0.0005	0.0023	0.0002	0	0.0024	0.0001
42	49.2719	34.0129	16.0962	0.2483	0.2036	0.0274	0.0397	0.0198	0.02	0.0062	0.0035	0.0064	0.0049	0.003	0.0072	0.0042	0.0064	0.0002	0.0027	0.0014	0.0003	0	0.0134	0.0003
43	33.6643	36.1823	29.5733	0.1639	0.0919	0.1455	0.0218	0.0363	0.0314	0.0248	0.0046	0.0244	0.0033	0.0043	0.0044	0.0031	0.005	0.0003	0.0027	0.001	0.0015	0	0.0099	0
44	65.804	22.1306	11.4038	0.4207	0.1134	0.0227	0.0326	0.0205	0.0101	0.003	0.0029	0.0053	0.0075	0.0037	0.006	0.003	0.0056	0.0001	0.0005	0.0017	0	0	0.0024	0.0001
45	29.8562	39.2851	30.548	0.0375	0.0816	0.0233	0.0249	0.0216	0.0057	0.0724	0.0024	0.0062	0.0047	0.005	0.004	0.0025	0.0054	0	0.0025	0.0047	0.0002	0	0.0059	0.0001
46	44.7064	32.5857	22.1515	0.0534	0.1217	0.029	0.0392	0.0195	0.0057	0.2388	0.0025	0.0104	0.0051	0.0042	0.0052	0.0037	0.0068	0.0001	0.0018	0.0017	0	0	0.0075	0.0002
47	58.245	29.211	11.6378	0.6138	0.152	0.0268	0.0351	0.0186	0.0079	0.0018	0.0025	0.0005	0.011	0.0053	0.0075	0.0043	0.0056	0.0001	0.0008	0.0027	0.0002	0	0.0093	0.0003
48	63.6079	21.4565	13.8858	0.2733	0.1252	0.1345	0.0254	0.0213	0.0089	0.4144	0.0027	0.0198	0.0054	0.0016	0.004	0.0022	0.0056	0.0001	0.0018	0	0.0005	0	0.003	0.0002
49	70.4123	16.7597	12.4215	0.2152	0.0689	0.0351	0.0174	0.0225	0.0057	0.0078	0.0021	0.0147	0.0043	0.0033	0.0042	0.0027	0	0.0001	0.0008	0	0.0005	0	0.001	0.0003
50	54.6845	27.2697	17.4992	0.2227	0.1106	0.0841	0.0199	0.0233	0.0156	0.0293	0.003	0.0094	0.0033	0.0054	0.0049	0.003	0.0061	0.0001	0.0011	0.0004	0.0014	0	0.0027	0.0003
51	63.2392	21.7995	14.607	0.1244	0.0884	0.0256	0.0207	0.0165	0.0089	0.0389	0.0024	0.0053	0.0059	0.0047	0.0035	0.0018	0	0.0001	0	0.0026	0.0002	0	0.0042	0.0002
52	81.1123	12.344	5.819	0.5395	0.0475	0.0265	0.0096	0.0166	0.0044	0.0413	0.0015	0.0109	0.0062	0.0064	0.005	0.0026	0	0.0001	0	0.0057	0.0002	0	0.0006	0.0001
53	70.3357	16.903	11.7793	0.7338	0.1187	0.0339	0.0296	0.0175	0.0076	0.0038	0.0026	0.0125	0.0065	0.0058	0.0032	0.0019	0	0.0001	0.0007	0.0022	0.0001	0	0.0014	0.0001
54	83.0146	9.9956	6.1604	0.5711	0.1402	0.0331	0.0163	0.0217	0.0112	0.0009	0.0031	0.0089	0.0075	0.0026	0.0047	0.0024	0	0.0001	0.0008	0.0041	0.0002	0	0.0002	0.0004
55	66.9129	19.9318	12.7707	0.186	0.0561	0.0482	0.0093	0.0149	0.0074	0.0213	0.0016	0.0165	0.0064	0.0028	0.0045	0.0023	0.0035	0	0.0013	0	0.0004	0	0.0021	0
56	81.7757	10.4122	7.2551	0.1714	0.0638	0.032	0.0095	0.0196	0.0087	0.2196	0.0024	0.0116	0.0049	0.0035	0.0034	0.0022	0	0.0001	0.0025	0	0.0004	0	0.0013	0.0002
57	41.0256	35.2712	23.4704	0.0256	0.0669	0.044	0.0142	0.0231	0.0202	0.0036	0.0025	0.0075	0.0038	0.0044	0.0058	0.0026	0	0.0001	0.0013	0	0.0009	0	0.0061	0.0002
58	52.4086	28.9223	17.78	0.4928	0.2288	0.0288	0.0521	0.0206	0.0105	0.0012	0.0033	0.0145	0.0057	0.0066	0.0058	0.0036	0	0.0001	0.0012	0.0025	0.0001	0	0.0108	0
59	53.5245	27.7553	18.4281	0.0844	0.1059	0.0167	0.0309	0.016	0.0075	0.0069	0.0018	0.0033	0.0029	0.0027	0.004	0.0021	0	0.0002	0	0.0018	0.0001	0	0.0047	0.0001
60	68.2135	18.0101	13.3028	0.2673	0.088	0.0288	0.025	0.0168	0.0095	0.0041	0.0029	0.0081	0.0048	0.0047	0.0027	0.0017	0	0.0001	0.0013	0.0015	0.0004	0	0.0056	0.0001
61	66.3571	18.9647	13.5977	0.8825	0.0513	0.0399	0.02	0.0194	0.004	0.0284	0.0015	0.0046	0.0061	0.0069	0.0082	0.0043	0	0.0001	0.0018	0	0	0	0.0013	0.0001
62	57.8509	25.2005	16.2538	0.4373	0.1154	0.0405	0.0173	0.0262	0.0053	0.0006	0.0021	0.0244	0.0076	0.0029	0.0043	0.0025	0	0.0002	0.0019	0.004	0.0002	0	0.0019	0.0002
63	63.3983	22.2066	14.1153	0.0127	0.0681	0.0567	0.0239	0.0165	0.0187	0.0565	0.0025	0.0028	0.004	0.0015	0.0032	0.0018	0	0.0001	0.0021	0	0.0006	0	0.008	0.0001
64	76.4419	14.3709	8.4707	0.4938	0.0923	0.0444	0.0169	0.0127	0.0117	0.0011	0.0024	0.0156	0.0057	0.0038	0.0058	0.0033	0.0042	0.0001	0.001	0	0	0	0.0016	0
65	73.1561	17.7564	8.6939	0.112	0.1393	0.0395	0.0179	0.0121	0.0136	0.0124	0.0023	0.0109	0.009	0.0054	0.0055	0.0032	0.0034	0.0001	0.0012	0.0016	0.0004	0	0.0036	0.0002
66	70.2485	18.1196	11.1735	0.2699	0.0799	0.0292	0.0173	0.0187	0.005	0.0064	0.0023	0.0093	0.0069	0.0029	0.0032	0.0024	0	0.0001	0.0015	0.0017	0	0	0.0014	0.0002
67	67.3256	19.499	12.6768	0.2088	0.1114	0.0363	0.0342	0.0209	0.0121	0.0323	0.0041	0.0155	0.0054	0.0037	0.0049	0.0035	0	0.0001	0.0018	0.0016	0.0002	0	0.0015	0.0001
68	72.1931	16.6964	10.6048	0.3239	0.0845	0.0278	0.0183	0.0121	0.0046	0.0011	0.0027	0.0045	0.0069	0.0041	0.0048	0.0031	0.0041	0.0001	0.0004	0.0012	0.0002	0	0.0012	0.0001
69	65.5004	20.9261	13.2571	0.0966	0.0997	0.0275	0.0181	0.0194	0.009	0.0175	0.0024	0.0049	0.0054	0.0042	0.0034	0.0018	0	0.0001	0.0009	0.0008	0.0001	0	0.0045	0.0002
70	50.364	28.5769	20.5469	0.2362	0.1277	0.0219	0.0435	0.0255	0.007	0.007	0.0034	0.0079	0.0064	0.0056	0.0038	0.0021	0	0.0002	0.0077	0	0.0004	0	0.0057	0.0003
71	60.5684	23.4778	15.4424	0.3095	0.0683	0.0314	0.024	0.0255	0.0085	0.0121	0.0032	0.0067	0.0056	0.0042	0.0041	0.0031	0	0.0001	0.0013	0.0025	0.0002	0	0.001	0.0001
72	52.6111	28.827	18.177	0.1104	0.0991	0.0459	0.036	0.027	0.0151	0.0029	0.0039	0.0195	0.0081	0.0025	0.0044	0.0026	0	0.0001	0.0031	0.0024	0.0002	0	0.0018	0.0002
73	77.5193	12.6253	9.3943	0.2401	0.0811	0.0435	0.0235	0.0207	0.0091	0.0075	0.0017	0.0167	0.0037	0.0036	0.0038	0.0023	0	0.0001	0.0008	0.0008	0.0002	0	0.002	0
74	63.9173	22.7443	12.984	0.1635	0.0768	0.0338	0.0204	0.0181	0.0069	0.001	0.0026	0.0082	0.0056	0.0027	0.0031	0.0015	0	0.0002	0.0014	0.0027	0	0	0.0055	0.0002
75	54.0385	26.2864	19.3599	0.0834	0.0607	0.0332	0.0157	0.0271	0.0082	0.0514	0.0017	0.0072	0.0044	0.0036	0.0052	0.003	0.007	0	0	0	0.001	0	0.0022	0.0002
76	72.8722	17.3981	9.1302	0.3983	0.054	0.0191	0.0113	0.0123	0.0131	0.059	0.0023	0.0079	0.0086	0.0029	0.0047	0.0026	0	0	0.0009	0.0004	0.0001	0	0.0022	0
77	66.4678	19.3213	13.2057	0.7765	0.0912	0.0282	0.0295	0.0206	0.0075	0.0008	0.002	0.0088	0.0044	0.0102	0.0084	0.0048	0.0082	0.0001	0.0014	0.0005	0	0	0.0014	0.0008
78	50.8844	29.791	18.8802	0.1443	0.1774	0.028	0.0196	0.0281	0.0071	0.0007	0.0026	0.0086	0.0057	0.005	0.0037	0.0019	0	0.0002	0.0016	0.0035	0.0002	0	0.0063	0.0002
79	57.3396	25.6524	16.652	0.1151	0.1008	0.0131	0.0456	0.0183	0.0079	0.0162	0.0019	0.0031	0.0047	0.0063	0.0063	0.0045	0.0062	0.0001	0.0007	0.001	0	0	0.0042	0.0001
80	53.2536	25.6449	20.8096	0.0902	0.0281	0.0785	0.0074	0.0214	0.0221	0.0105	0.0047	0.0086	0.0047	0.0031	0.0041	0.0024	0	0.0001	0.003	0	0.002	0	0.0007	0.0005
81	76.8149	14.1467	8.0866	0.7187	0.1036	0.0324	0.0127	0.0244	0.0158	0.006	0.0034	0.0058	0.0071	0.0036	0.004	0.0022	0.0055	0.0001	0.0016	0.0026	0.0009	0	0.0005	0.0007
