# Supplementary material for: Analysis of the Correlation between Persimmon Fruit-Sugar Components and Taste Traits from Germplasm Evaluation
Source: Int J Mol Sci. 2024 Jul 16;25(14):7803. doi: 10.3390/ijms25147803 (PMC11277071; doi:10.3390/ijms25147803)
Supplement: Supplementary file 1 [file ijms-25-07803-s001.zip › Table S4. Correlation analysis of phenotypic traits and sugar components in fruits of different persimmon varieties..xlsx]

## Sheet: Sheet1
Table S4. Correlation analysis of phenotypic traits and sugar components in fruits of different persimmon varieties.
Typle	Suc	Glu	Fru	Inositol	Gal	Sorbitol	Man	Cel	Xylose	Gal-A	D-Ara	Fuc	Lev	Man-6-pho	Arabinitol	Rha	Ribono-1-4-lactone	Phe	Glucuronic-A	Ribose-5-pho-Ba	Xylitol	2-Ace-2-Deo-D-Glucosamine	Tre	Xylulose	Total sugar	Fruit weight	Fruit volume	Fruit length	Fruit diameter	Fruit shape index	Fruit water content	Fruit soluble solid content	Fruit hardness	Fruit skin lightness	Fruit skin red-green color	Fruit skin yellow-blue	Fruit skin color angle	Fruit skin color saturation	Pulp lightness	Pulp red-green color	Pulp yellow-blue	Pulp color angle	Pulp color saturation
Suc	1
Glu	-.489**	1
Fru	-.446**	.942**	1
Inositol	.491**	-.608**	-.628**	1
Gal	0.068	.281*	0.193	0.215	1
Sorbitol	.331**	0.155	0.202	0.064	.285*	1
Man	-0.09	.423**	.379**	0.02	.709**	0.006	1
Cel	-0.013	.560**	.627**	-.324**	0.108	.387**	0.172	1
Xylose	-0.087	0.16	0.148	-0.114	.290**	0.203	0.114	0.015	1
Gal-A	0.132	0.075	0.137	-0.217	-.298**	0.08	-0.199	0.14	0.152	1
D-Ara	0.109	0.195	.235*	0.101	.584**	.376**	.446**	.259*	.617**	0.03	1
Fuc	.337**	0.018	0.039	.239*	.296**	.577**	0.059	.266*	0.06	0.08	.323**	1
Lev	.424**	-0.091	-0.18	.309**	0.091	0.194	-0.065	-0.033	-0.15	0.023	0.042	.275*	1
Man-6-pho	0.002	0.17	0.2	-0.111	0.028	0.171	0.022	.256*	-0.197	0.04	-0.026	0.112	0.015	1
Arabinitol	0.153	-0.034	-0.116	.323**	.290**	.220*	.254*	-0.12	0.06	-0.112	0.027	0.058	0.054	0.06	1
Rha	0.093	0.008	-0.049	.299**	.261*	.234*	.284*	-0.097	0.075	0.034	0.067	0.102	-0.022	0.038	.870**	1
Ribono-1-4-lactone	-.422**	0.01	-0.026	-0.122	-0.18	-.343**	-0.035	-.262*	0.103	0.213	-0.164	-.358**	-.382**	-0.165	0.033	0.097	1
Phe	0.072	.250*	0.195	0.177	.608**	0.154	.420**	0.148	0.107	-.320**	.360**	0.144	0.081	-0.027	0.182	0.136	-0.128	1
Glucuronic-A	-0.105	.266*	.303**	-0.128	0.166	.476**	0.112	.237*	0.139	0.056	.282*	0.191	0.103	0.059	0.043	0.129	-0.069	0.136	1
Ribose-5-pho-Ba	0.085	-0.032	-0.126	.346**	.426**	-0.085	.247*	-0.083	-0.006	-.297**	0.198	0.036	0.215	0.004	0.147	0.137	-0.176	.359**	-0.117	1
Xylitol	0.031	0.013	0.094	-0.134	0.043	.348**	-0.192	0.189	.395**	0.201	.315**	-0.005	-.339**	0.048	-0.06	-0.064	0.059	0.054	0.099	-0.155	1
2-Ace-2-Deo-D-Glucosamine	0.102	-0.178	-0.166	.337**	.258*	0.035	0.082	-.292**	.355**	0.053	.243*	-0.058	0.046	-0.203	0.213	.297**	0.151	0.192	0.12	.245*	0.156	1
Tre	-.286**	.704**	.613**	-.340**	.570**	0.06	.625**	.247*	.220*	-0.121	.320**	-0.049	-0.103	0.094	0.149	0.119	0.062	.379**	.235*	0.124	0.025	0.097	1
Xylulose	0.003	-0.178	-0.153	0.038	-0.055	-0.085	-0.176	0.006	-0.027	-0.108	0.094	0.004	0.095	-0.079	-0.158	-.238*	-0.068	-0.043	-0.094	-0.019	0.049	-0.107	-.237*	1
Total sugar	.692**	0.201	.239*	0.067	.288**	.528**	0.197	.458**	0.044	0.197	.314**	.418**	.341**	0.211	0.204	0.166	-.471**	.240*	0.13	0.053	0.084	0.025	.226*	-0.159	1
Fruit weight	0.166	-0.085	-0.111	0.056	0.086	-0.136	0.04	0.065	0.075	-0.142	0.004	-0.008	-0.019	-0.076	-0.086	-0.16	-0.013	0.174	-0.123	-0.01	-0.113	-0.047	0.087	0.08	0.138	1
Fruit volume	0.167	-0.094	-0.117	0.068	0.103	-0.143	0.052	0.057	0.093	-0.133	0.022	-0.013	-0.033	-0.1	-0.088	-0.15	-0.006	0.19	-0.119	-0.004	-0.1	-0.011	0.083	0.073	0.129	.993**	1
Fruit length	0.132	-0.046	-0.061	0.136	0.125	-0.052	0.074	0.179	-0.118	-0.098	0.047	0.062	0.061	0.023	-0.119	-0.118	-0.095	.341**	0.005	0.039	-0.173	-0.069	-0.037	0.088	0.07	.671**	.689**	1
Fruit diameter	0.202	-0.08	-0.109	0.106	0.199	-0.146	0.158	-0.04	0.163	-0.116	0.082	-0.005	0.014	-0.122	0.027	-0.055	0.038	0.182	-0.142	0.065	-0.13	0.023	0.198	0.042	0.193	.907**	.903**	.436**	1
Fruit shape index	-0.139	0.059	0.085	-0.011	-0.112	0.08	-0.097	0.186	-.284*	-0.003	-0.035	0.033	0.048	0.141	-0.152	-0.087	-0.135	0.139	.228*	-0.013	-0.082	-0.081	-0.217	0.041	-0.18	-.298**	-.284*	.405**	-.582**	1
Fruit water content	.405**	-.408**	-.401**	.391**	0.061	-0.003	-0.085	-0.171	0.1	-0.192	-0.001	0.058	0.125	-0.15	0.162	0.147	-0.025	0.067	-0.183	0.108	-0.008	.233*	-.256*	0.169	0.144	.428**	.408**	0.211	.437**	-.283*	1
Fruit soluble solid content	-0.16	0.074	0.081	-.221*	-.277*	-0.007	-0.184	0.03	-.245*	0.044	-.292**	-0.096	0.067	0.128	-0.192	-0.21	0.014	-0.151	0.051	-0.163	-0.16	-.247*	-0.137	0.126	-0.192	-0.179	-0.181	-0.005	-.303**	.371**	-.363**	1
Fruit hardness	0.077	-.259*	-.265*	.321**	0.051	-0.024	-0.1	-.252*	0.045	-.335**	-0.056	-0.055	0.054	-.366**	0.147	0.012	-0.114	0.136	-0.068	0.111	-0.105	.254*	-0.105	0.105	-0.093	0.03	0.045	-0.186	0.113	-0.194	0.116	0.015	1
Fruit skin lightness	0.096	-0.119	-0.124	0.166	-0.07	-0.142	-0.161	0.039	-0.124	-0.157	-0.196	-0.12	0.007	0.171	-0.169	-.312**	-0.019	-0.062	-0.192	0.082	-0.083	-0.071	-0.082	0.133	-0.033	.226*	.228*	.315**	0.1	0.183	0.095	.320**	0.026	1
Fruit skin red-green color	0.151	-0.042	-0.009	-0.073	-0.096	-0.121	0.097	-0.004	0.001	0.023	-0.005	-0.052	0.096	-0.194	-0.05	0.015	-0.081	0.164	-0.142	-0.059	-0.058	-0.101	-0.15	-0.015	0.09	0.094	0.112	0.181	0.087	0.086	0.067	0.171	-0.056	-0.153	1
Fruit skin yellow-blue	0.065	-0.066	-0.069	0.119	-0.054	-0.17	-0.096	0.054	-0.093	-0.193	-0.155	-0.179	-0.053	0.154	-0.161	-.317**	-0.01	-0.021	-0.2	0.089	-0.043	-0.087	-0.024	0.128	-0.027	0.197	0.205	.304**	0.065	0.199	0.056	.303**	0.05	.957**	-0.074	1
Fruit skin color angle	-0.077	-0.01	-0.025	0.15	0.161	-0.033	-0.022	-0.04	-0.068	-0.109	0.025	0.018	-0.128	.265*	-0.02	-0.139	0.033	-0.105	0.021	0.118	-0.015	0.104	0.178	0.073	-0.028	0.028	0.032	0.059	-0.007	0.034	-0.053	-0.056	0.024	.510**	-.699**	.511**	1
Fruit skin color saturation	0.079	-0.054	-0.063	0.072	-0.076	-0.171	-0.082	0.075	-0.089	-0.205	-0.16	-0.183	-0.019	0.13	-0.175	-.314**	-0.057	0.02	-0.212	0.08	-0.043	-0.134	-0.05	0.108	-0.006	0.206	0.218	.326**	0.061	0.21	0.055	.352**	0.05	.885**	0.165	.954**	.308**	1
Pulp lightness	0.193	-0.14	-0.145	0.033	-0.134	-0.102	-0.205	0.032	-0.123	-0.123	-0.176	0.07	0.046	0.028	-.305**	-.393**	-0.039	-0.01	-.290**	-0.044	-0.081	-0.211	-0.114	0.148	0.074	.388**	.389**	.300**	.338**	-0.06	0.179	.289**	0.099	.608**	0.146	.582**	0.139	.602**	1
Pulp red-green color	-0.049	0.011	0.012	-0.104	-0.061	0.013	-0.06	-0.051	0.109	0.106	0.119	-0.076	-0.012	-.273*	0.069	0.16	0.121	0.037	0.159	0.028	0.048	-0.015	0.012	-0.083	0.006	-0.094	-0.088	-0.09	-0.019	-0.025	-0.157	-0.133	-0.074	-.470**	.416**	-.450**	-.405**	-.321**	-.293**	1
Pulp yellow-blue	0.065	-0.013	-0.016	-0.143	-0.167	-0.104	-0.19	0.066	0.012	0.084	-0.037	-0.028	0.087	-0.025	-.331**	-.370**	0.02	-0.071	-0.141	-0.061	-0.003	-.272*	-0.058	0.101	0.02	.255*	.265*	0.187	.281*	-0.096	-0.116	0.203	-0.077	.301**	.308**	.276*	-0.081	.352**	.696**	.256*	1
Pulp color angle	-0.17	.250*	.235*	-0.176	0.066	0.044	-0.044	0.013	0.115	0.071	0.105	0.133	0.062	0.08	-0.057	-0.081	-0.029	0.057	0.124	-0.154	-0.03	-0.081	.284*	-0.025	-0.018	0.126	0.103	0.015	0.155	-0.104	-0.188	0.007	-0.118	-0.046	0.025	-0.075	0.04	-0.068	0.097	.239*	.413**	1
Pulp color saturation	0.051	-0.022	-0.019	-0.15	-0.189	-0.101	-0.216	0.049	0.015	0.097	-0.04	-0.045	0.07	-0.048	-.312**	-.334**	0.034	-0.08	-0.123	-0.064	0.007	-.276*	-0.079	0.1	0.006	.229*	.242*	0.172	.261*	-0.085	-0.148	0.192	-0.068	.232*	.342**	0.212	-0.129	.298**	.639**	.354**	.989**	.406**	1
