# Supplementary material for: Analysis of the Correlation between Persimmon Fruit-Sugar Components and Taste Traits from Germplasm Evaluation
Source: Int J Mol Sci. 2024 Jul 16;25(14):7803. doi: 10.3390/ijms25147803 (PMC11277071; doi:10.3390/ijms25147803)
Supplement: Supplementary file 1 [file ijms-25-07803-s001.zip › Table S5. Results of characteristics value of taste index detected by electronic tongue..xlsx]

## Sheet: Sheet1
Table S5. Rusults of characteristics value of taste index detected by electronic tongue.
NO.	Sourness	Bitterness	Astringency	Aftertaste-B	Aftertaste-A	Umami	Richness	Saltiness	Sweetness
Tasteless	-13	0	0	0	0	0	0	-6	0
1	-41.61	1.94	-8.59	-0.16	0.19	12.81	0.93	-0.42	5.69
2	-38.71	1.42	-7.21	-0.48	-0.1	12.06	1.9	-1.6	4.87
3	-40.36	1.86	-7.05	-0.18	0.15	13.18	0.89	0.17	4.46
4	-36.85	1.58	-6.39	-0.49	-0.09	11.22	1.88	-2	5.45
5	-47.26	0.69	-10.98	-0.2	-0.22	15.71	2.09	4.56	3.77
6	-40.85	0.22	-7.68	-0.05	0.15	13.66	0.79	2.08	2.84
7	-37.11	1.17	-5.84	-0.3	0.02	10.5	1.95	-2.27	5.62
8	-42.91	0.84	-9.4	-0.26	0.1	14.27	0.82	2.12	4.48
9	-39.48	1.37	-8.24	-0.39	-0.06	12.6	1.8	-1.17	4.23
10	-40.18	1.18	-8.89	-0.07	0.17	13.56	0.35	-0.37	4.4
11	-38.82	1.22	-8.55	-0.19	0.18	13.85	0.87	0.75	4.11
12	-42.11	1.13	-9.35	-0.34	-0.12	13.49	2.25	0.49	4.49
13	-40.31	-3.35	-12.65	-0.81	-0.09	14.82	-0.17	0.97	3.68
14	-45.41	1.52	-10.06	-0.19	0.12	14.89	0.95	3.07	4.81
15	-36.66	1.26	-4.92	0.02	0.36	11.62	1.15	-0.91	4.95
16	-44.22	0.21	-9.91	-0.19	-0.35	10.38	2.28	3.19	3.26
17	-41.07	0.57	-9.58	-0.04	0.12	13.82	0.37	1.37	3.52
18	-39.78	-0.44	-10.21	-0.2	0.14	13.75	0.35	0.16	4.46
19	-41.47	2.96	-8.64	-0.07	-0.14	5.49	2.15	-0.99	4.75
20	-41.31	-1.23	-11.88	0.02	0.27	18.69	3.45	1.52	3.5
21	-32.48	-3.82	-14.04	-5.42	-1.68	11.56	2.07	1.27	3.92
22	-41.08	0.76	-9.27	-0.21	0.06	14.32	0.65	0.43	3.7
23	-44.16	-0.3	-10.89	-0.36	-0.07	6.55	2.76	1.28	5.22
24	-38.42	1.13	-8.63	0.06	0.2	12.43	0.54	-1.01	4.5
25	-44.37	-0.45	-7.52	-0.26	0.15	13.98	0.23	1.42	4.45
26	-33.45	-3.06	-13.59	-5.33	-1.88	11.36	2.4	0.54	4.3
27	-40.9	-0.3	-11.19	-0.24	0.16	13.07	1.05	-0.54	5.2
28	-41.15	2.85	-8.82	-0.09	-0.21	6.3	2.28	0.15	4.27
29	-36.82	-1.63	-10.89	-0.79	0.03	13.05	0.76	-2.79	5.54
30	-37.66	-1.7	-11.52	-0.74	0.09	13.62	0.58	-2.07	5.56
31	-45.48	-0.61	-11.91	-0.28	0.12	14.09	1.62	1.75	4.7
32	-28.38	-4.67	-13.79	-4.36	-2.42	15.51	11.23	0.35	3.17
33	-37.35	-0.58	-9.53	-0.02	0.19	18.41	4.56	-0.56	3.68
34	-38.43	0.48	-8.99	-0.05	0.17	13.4	0.42	0.43	3.03
35	-39.34	0.58	-9.87	-0.15	0.18	13.58	0.94	-0.04	4.39
36	-45.32	-1.84	-13.57	-0.09	0.18	15.85	-1.8	3.85	3.03
37	-42.21	0.7	-9.79	-0.29	-0.4	10.1	2.08	2.01	3.65
38	-38.34	0.32	-8.05	-0.02	0.2	13.75	0.7	1.9	2.49
39	-42.88	-1.65	-11.81	-0.04	0.15	14.2	-0.9	1.25	3.72
40	-43.5	2.46	-9.8	-0.09	-0.06	6.18	2.2	0.56	5.17
41	-44.23	1.63	-10.53	-0.36	-0.27	7.06	2.25	2.38	3.31
42	-34.71	-4.95	-15.14	-4.46	-2.11	10.96	2.74	2.36	3.33
43	-29.37	-4.79	-12.85	-5.89	-2.52	11.1	2.38	0.47	3.04
44	-43.1	0.15	-9.65	-0.25	-0.46	10.85	2.52	4.03	2.58
45	-31.04	-2.64	-12.53	-5.27	-1.78	10.71	2.57	-0.88	4.22
46	-31.47	-2.78	-13.09	-5.2	-1.85	11.12	2.89	-0.4	4.24
47	-37.86	1.53	-8.67	0.25	0.16	12.77	0.46	-0.59	3.69
48	-44.58	1.84	-9.95	-0.39	-0.23	7.04	2.44	2.1	3.92
49	-43.46	-0.06	-10.04	-0.15	-0.43	10.4	2.36	3.34	2.82
50	-40.75	0.29	-9	-0.09	0.14	13.73	0.82	1.74	3.25
51	-33.02	-4.86	-14.72	-4.57	-2.03	10.96	2.62	1.61	3.25
52	-45.78	1.5	-11	-0.31	-0.26	7.33	2.26	3.16	3.63
53	-37.74	0.38	-8.34	-0.15	0.15	13.19	0.75	0.3	2.98
54	-40	-1.04	-10.4	-0.06	0.17	13.89	-0.18	0.03	3.83
55	-43.57	-0.67	-11.16	-0.23	0.15	14.05	1.1	1.93	3.72
56	-44.06	-0.62	-10.53	-0.37	-0.06	6.91	2.86	2.19	4.29
57	-40.54	-0.74	-11.05	-0.23	0.17	14.85	0.4	-0.71	4.69
58	-30.94	-2.04	-12.13	-5.11	-1.56	11.1	3.64	-0.97	4.82
59	-42.46	2.43	-9.89	-0.29	-0.11	6.6	2.16	1.18	3.82
60	-38.4	1.19	-9.19	-0.27	0.03	13.96	0.57	-0.25	3.55
61	-39.38	0.14	-9.47	-0.37	-0.72	9.94	2.51	1.26	2.98
62	-43.17	0.92	-9.88	-0.71	-1.1	9.33	2.14	1.18	4.38
63	-41.24	-2.92	-13.17	-0.62	0.17	14.09	-0.18	0.09	4.64
64	-42.34	-2.69	-12.97	-0.53	0.25	14.34	-0.31	0.54	4.68
65	-43.62	1.11	-10.44	-0.36	-0.26	7.31	2.24	2.43	3.04
66	-31.62	-4.61	-14.19	-4.76	-2.17	10.74	2.98	1.04	3.49
67	-40.08	1.22	-8.76	-0.23	0.08	14.39	0.74	0.53	3.71
68	-33.26	-3.92	-13.56	-5.51	-1.91	11.35	2.39	1.22	3.81
69	-35.16	-4.78	-15.54	-4.57	-2.07	11.17	2.42	2.23	3.49
70	-29.1	-2.58	-11.9	-5.38	-1.86	10.59	3.15	-1.22	4.38
71	-33.83	-4.54	-14.46	-5.46	-1.95	11.5	1.92	2.28	3.32
72	-41.57	-0.77	-11.11	-0.24	0.19	14.58	1.26	1.66	3.55
73	-43.56	-0.69	-11.44	-0.34	0	6.6	2.85	1.75	4.43
74	-42.17	-1.9	-12.42	-0.33	0.33	13.77	0.02	-0.63	4.93
75	-43.4	-4.26	-13.75	-0.57	0	15.47	-0.54	2.77	3.53
76	-40.54	0.07	-10.11	-0.96	-1.47	9.75	2.31	1.46	3.06
77	-39.38	-1.12	-11.08	-0.1	0.18	16.35	1.74	0.34	3.65
78	-40.63	0	-10.94	-0.22	0.2	15.26	2.19	-0.61	5.1
79	-43.58	-3	-13.96	-0.44	0.07	14.59	-0.5	1.54	4.39
80	-40.75	-1.07	-11.7	-0.05	0.25	18.89	4.55	-0.21	4.06
81	-40.67	1.25	-8.5	-0.17	-0.3	9.83	2.26	0.66	3.62
