# Supplementary material for: Analysis of the Correlation between Persimmon Fruit-Sugar Components and Taste Traits from Germplasm Evaluation
Source: Int J Mol Sci. 2024 Jul 16;25(14):7803. doi: 10.3390/ijms25147803 (PMC11277071; doi:10.3390/ijms25147803)
Supplement: Supplementary file 1 [file ijms-25-07803-s001.zip › Table S6. Correlation analysis between soluble sugar fractions of persimmon germplasm and effective indicators of e-tongue..xlsx]

## Sheet: Sheet1
Table S6. Correlation analysis between soluble sugar fractions of persimmon germplasm and effective indicators of e-tongue.
Type	Suc	Glu	Fru	Inositol	Gal	Sorbitol	Man	Cel	Xylose	Gal-A	D-Ara	Fuc	Lev	Man-6-pho	Arabinitol	Rha	Ribono-1-4-lactone	Phe	Glucuronic-A	Ribose-5-pho-Ba	Xylitol	2-Ace-2-Deo-D-Glucosamine	Tre	Xylulose	Total sugar	Bitterness	Aftertaste-A	Umami	Richness	Saltiness	Sweetness
Suc	1
Glu	-.489**	1
Fru	-.446**	.942**	1
Inositol	.491**	-.608**	-.628**	1
Gal	0.068	.281*	0.193	0.215	1
Sorbitol	.331**	0.155	0.202	0.064	.285*	1
Man	-0.09	.423**	.379**	0.02	.709**	0.006	1
Cel	-0.013	.560**	.627**	-.324**	0.108	.387**	0.172	1
Xylose	-0.087	0.16	0.148	-0.114	.290**	0.203	0.114	0.015	1
Gal-A	0.132	0.075	0.137	-0.217	-.298**	0.08	-0.199	0.14	0.152	1
D-Ara	0.109	0.195	.235*	0.101	.584**	.376**	.446**	.259*	.617**	0.03	1
Fuc	.337**	0.018	0.039	.239*	.296**	.577**	0.059	.266*	0.06	0.08	.323**	1
Lev	.424**	-0.091	-0.18	.309**	0.091	0.194	-0.065	-0.033	-0.15	0.023	0.042	.275*	1
Man-6-pho	0.002	0.17	0.2	-0.111	0.028	0.171	0.022	.256*	-0.197	0.04	-0.026	0.112	0.015	1
Arabinitol	0.153	-0.034	-0.116	.323**	.290**	.220*	.254*	-0.12	0.06	-0.112	0.027	0.058	0.054	0.06	1
Rha	0.093	0.008	-0.049	.299**	.261*	.234*	.284*	-0.097	0.075	0.034	0.067	0.102	-0.022	0.038	.870**	1
Ribono-1-4-lactone	-.422**	0.01	-0.026	-0.122	-0.18	-.343**	-0.035	-.262*	0.103	0.213	-0.164	-.358**	-.382**	-0.165	0.033	0.097	1
Phe	0.072	.250*	0.195	0.177	.608**	0.154	.420**	0.148	0.107	-.320**	.360**	0.144	0.081	-0.027	0.182	0.136	-0.128	1
Glucuronic-A	-0.105	.266*	.303**	-0.128	0.166	.476**	0.112	.237*	0.139	0.056	.282*	0.191	0.103	0.059	0.043	0.129	-0.069	0.136	1
Ribose-5-pho-Ba	0.085	-0.032	-0.126	.346**	.426**	-0.085	.247*	-0.083	-0.006	-.297**	0.198	0.036	0.215	0.004	0.147	0.137	-0.176	.359**	-0.117	1
Xylitol	0.031	0.013	0.094	-0.134	0.043	.348**	-0.192	0.189	.395**	0.201	.315**	-0.005	-.339**	0.048	-0.06	-0.064	0.059	0.054	0.099	-0.155	1
2-Ace-2-Deo-D-Glucosamine	0.102	-0.178	-0.166	.337**	.258*	0.035	0.082	-.292**	.355**	0.053	.243*	-0.058	0.046	-0.203	0.213	.297**	0.151	0.192	0.12	.245*	0.156	1
Tre	-.286**	.704**	.613**	-.340**	.570**	0.06	.625**	.247*	.220*	-0.121	.320**	-0.049	-0.103	0.094	0.149	0.119	0.062	.379**	.235*	0.124	0.025	0.097	1
Xylulose	0.003	-0.178	-0.153	0.038	-0.055	-0.085	-0.176	0.006	-0.027	-0.108	0.094	0.004	0.095	-0.079	-0.158	-.238*	-0.068	-0.043	-0.094	-0.019	0.049	-0.107	-.237*	1
Total sugar	.692**	0.201	.239*	0.067	.288**	.528**	0.197	.458**	0.044	0.197	.314**	.418**	.341**	0.211	0.204	0.166	-.471**	.240*	0.13	0.053	0.084	0.025	.226*	-0.159	1
Bitterness	0.108	-0.209	-.228*	.321**	0.142	-0.127	0.061	-.269*	0.085	-0.038	-0.015	-0.046	0.161	-.320**	0.116	0.087	0.037	0.139	-0.07	0.208	-0.006	.329**	0.002	0.021	0.001	1
Aftertaste-A	0.103	-0.196	-0.18	0.093	0.081	0.091	0.019	-.228*	0.136	-0.183	0.111	0.048	-0.039	-.243*	0.069	-0.003	-0.006	-0.003	-0.125	0.016	0.011	0.095	-0.068	0.14	0.01	.229*	1
Umami	-0.065	-0.112	-0.082	-0.016	0.003	0.081	0.025	-0.155	0.044	-.226*	0.076	-0.006	-0.176	-0.087	0.151	0.068	0.048	-0.039	-0.021	-0.097	0.013	0.013	-0.115	0.033	-0.153	-.270*	.606**	1
Richness	-0.099	0.171	0.189	-0.126	-0.038	-0.06	0.027	0.179	-0.152	0.091	-0.068	0.111	0.022	0.15	-0.087	-0.068	-0.103	0.069	0.194	-0.056	-0.025	-0.146	0.037	0.051	-0.026	-0.121	-.595**	-.505**	1
Saltiness	.257*	-0.161	-0.194	0.029	-0.169	0.117	-0.124	0.119	-0.114	0.079	-0.215	0.069	0.002	-0.02	0.091	0.074	0.024	-0.174	-0.152	-0.193	0.016	-0.163	-.258*	-0.013	0.125	-0.116	-.256*	-0.06	0.113	1
Sweetness	0.04	0.085	0.115	0.031	0.179	-0.033	0.109	-0.017	0.141	-0.042	0.163	-0.033	-0.05	-0.187	0.065	0.074	0.059	0.166	0.128	0.105	0.049	.303**	.268*	-0.158	0.108	0.206	.281*	0.007	-0.154	-.587**	1
