# Supplementary material for: Analysis of the Correlation between Persimmon Fruit-Sugar Components and Taste Traits from Germplasm Evaluation
Source: Int J Mol Sci. 2024 Jul 16;25(14):7803. doi: 10.3390/ijms25147803 (PMC11277071; doi:10.3390/ijms25147803)
Supplement: Supplementary file 1 [file ijms-25-07803-s001.zip › Table S7. Multiple stepwise regression analysis results of persimmon taste indicators compared to soluble sugar content..xlsx]

## Sheet: Sheet1
Table S7. Multiple stepwise regression analysis results of persimmon taste indicators compared to soluble sugar content.
Taste index	Multiple stepwise linear regression equation	R2
Sourness	Y= -31.278 - 0.016X1 - 64.166X2	0.209
Bitterness	Y= -0.065 + 0.382X3 - 51.896X4	0.16
Astringency	Y= -9.536 - 20.614X5 + 90.094X6	0.149
Aftertaste-B	Y= 0.181 - 0.013X7	0.105
Aftertaste-A	Y= 0.341 - 5.249X5	0.067
Umami	Y= 12.573 - 1.023X8	0.065
Saltiness	Y= 0.715 + 0.003X1 - 69.892X6	0.139
Sweetness	Y= 3.677＋4.396X9	0.066
Note: In the regression equation, Y represents the taste indicator, while X1, X2, X3, X4, X5, X6, X7, X8 and X9 represent sucrose, d-Ribono-1,4-lactone, inositol, d-mannose 6-phosphate disodium salt, cellobiose, arabinose, fructose, galacturonic acid sodium salt and xylose respectively (VIF<10, P<0.05).
