# Supplementary material for: Analysis of the Correlation between Persimmon Fruit-Sugar Components and Taste Traits from Germplasm Evaluation
Source: Int J Mol Sci. 2024 Jul 16;25(14):7803. doi: 10.3390/ijms25147803 (PMC11277071; doi:10.3390/ijms25147803)
Supplement: Supplementary file 1 [file ijms-25-07803-s001.zip › Table S8. Standard curve and correlation coefficients of soluble sugar..xlsx]

## Sheet: Sheet1
Table S8. Standard curve and correlation coefficients of soluble sugar.
Sugar species	Sugar type	Retention time	Regression equation	R2
Cel	disaccharide	17.465	y = 0.353658 x - 1.012082*10-4	0.9919
Suc	disaccharide	16.853	y = 0.243509 x - 3.027933*10-4	0.9967
Tre	disaccharide	17.898	y = 1.706727 x - 7.081921*10-5	0.9975
Phe	disaccharide	13.931	y = 0.659503 x - 2.320239*10-7	0.9985
2-Ace-2-Deo-D-Glucosamine	monosaccharide	11.613	y = 0.106951 x + 1.470486*10-5	0.9964
Arabinitol	monosaccharide	6.97	y = 0.652765 x + 2.068674*10-4	0.9976
D-Ara	monosaccharide	6.189	y = 0.878135 x - 7.083373*10-5	0.9991
Fru	monosaccharide	9.094	y = 0.726116 x - 0.004676	0.9976
Fuc	monosaccharide	7.289	y = 0.807519 x + 1.178815*10-4	0.9965
Gal	monosaccharide	9.35	y = 0.954291 x - 1.259390*10-4	0.9981
Gal-A	monosaccharide	10.02	y = 0.877389 x - 1.260852*10-4	0.9979
Glu	monosaccharide	9.428	y = 1.255843 x - 0.011170	0.997
Glucuronic-A	monosaccharide	9.93	y = 0.669492 x - 1.011240*10-4	0.9957
Inositol	monosaccharide	11.743	y = 0.389049 x + 9.612871*10-5	0.9983
Lev	monosaccharide	6.833	y = 0.200237 x - 1.052114*10-5	0.9975
Man	monosaccharide	9.284	y = 1.059507 x - 7.106803*10-5	0.9987
Man-6-pho	monosaccharide	13.911	y = 0.074349 x + 1.334636*10-8	0.9955
Rha	monosaccharide	6.967	y = 0.194412 x + 1.949563*10-6	0.9974
Ribono-1-4-lactone	monosaccharide	6.544	y = 0.529176 x - 1.588351*10-4	0.9982
Ribose-5-pho-Ba	monosaccharide	11.909	y = 0.022305 x + 3.892534*10-5	0.9972
Sorbitol	monosaccharide	9.931	y = 0.421149 x + 3.870330*10-5	0.9911
Xylose	monosaccharide	6.094	y = 0.664760 x + 1.798146*10-4	0.9984
Xylulose	monosaccharide	6.384	y = 1.096209 x + 0.003351	0.9992
